# Supplementary material for: Perceptions and Attitudes of Argentine Zoomers towards Sustainable Food Production
Source: Foods. 2023 Feb 27;12(5):1019. doi: 10.3390/foods12051019 (PMC10000960; doi:10.3390/foods12051019)
Supplement: Supplementary file 1 [file foods-12-01019-s001.zip]

Archive with 1 entries (1 files):
- foods-2220936-supplementary.pdf
